# Supplementary material for: Interactions of Cyclic Peptides Ribifolin and Gramicidin S with Montmorillonite Surface by Molecular Modeling
Source: ACS Omega. 2026 Mar 19;11(12):19523–33. doi: 10.1021/acsomega.5c13251 (PMC13044619; doi:10.1021/acsomega.5c13251)
Supplement: Supplementary file 1 [file ao5c13251_si_001.zip]

Archive with 4 entries (3 files):
- Supporting Information/
- Supporting Information/Movie M1.avi
- Supporting Information/Movie M2.avi
- Supporting Information/Supporting Information.docx
